# Supplementary material for: Qualitative evaluation of coronary atherosclerosis in a large cohort of young and middle-aged Dutch tissue donors implies that coronary thrombo-embolic manifestations are stochastic
Source: PLoS One. 2018 Nov 27;13(11):e0207943. doi: 10.1371/journal.pone.0207943 (PMC6258539; doi:10.1371/journal.pone.0207943)
Supplement: S1 Table — Lindeman et al Qualitative evaluation of coronary dataset. (XLS) [file pone.0207943.s001.xls]

## Sheet: Lindeman et al.
Sample#	Atherosclerosis grading: most advanced lesion present	Age	Sex	Weight	Length	BMI	Cause_of_death	Hypertension	DM	Antihypertensives	Diuretics	ACEinhibitors	AngII_antagonists	Potassium sparing diuretic	Beta_blocker	Ca_blocker	Anti_diabetics	Statin
	1=normal; 2= AIT, 3= IX, 4=PIT; 5= EFA; 6= LFA; 7= TCFA; 8= RP; 9=HR; 10, 11, 12, 13, 14: 1 resp. 2, 3, 4, or 5 FCPs per cross section; 15= chronic occlusion	yrs	0=male; 1= female	kg	m	m2	1=CVA/Stroke; 2= Subarachnoidal hemorraghe/cerebral aneurysm; 3: Trauma; 4: Arrhythmia; 5: Myocardial infarction; 6: Asphyxia; 7:Dissection/Abdominal Aortic Aneurysm/Pulmonary Embolism; 8: metabolic; 9 Unknown.	0=no; 1=yes	0=no; 1=yes	0=no; 1=yes	0=no; 1=yes	0=no; 1=yes	0=no; 1=yes	0=no; 1=yes	0=no; 1=yes	0=no; 1=yes	0=no; 1=yes	0=no; 1=yes
2	10	51	0	80	185	23.4	5	0	0	1	1	1	0	1	1	0	0	0
3	10	56	0	95	175	31	4	1	0	1	0	0	0	0	1	0	0	1
4	6	45	0	95	186	27.5	1	1	0	1	1	0	1	0	0	1	1	1
5	4	50	1	82	170	28.4	6	0	0	0	0	0	0	0	0	0	0	0
6	4	55	0	75	180	23.1	1	0	0	0	0	0	0	0	0	0	0	0
7	4	45	1	60	170	20.8	2	0	0	0	0	0	0	0	0	0	0	0
8	10	56	0	70	170	24.2	9	1	0	0	0	0	0	0	0	0	1	1
9	10	58	0	66	171	22.6	4	0	0	0	0	0	0	0	0	0	0	0
10	10	63	1	60	160	23.4	2	1	0	0	0	0	0	0	0	0	0	0
11	2	64	1	65	168	23	1	0	0	1	0	0	0	0	1	0	0	0
12	5	64	0	95	178	30	5	0	0	1	0	1	0	0	1	1	1	1
13	6	64	1	75	165	27.5	2	0	0	0	0	0	0	0	0	0	0	0
14	1	26	1	60	170	20.8	2	1	0	1	0	0	0	0	1	0	1	0
15	5	61	1	85	165	31.2	2	0	0	1	0	0	0	0	0	1	0	0
16	10	54	1	70	175	22.9	1	0	0	1	0	0	1	1	1	1	0	0
17	11	42	1	65	175	21.2	1	0	0	1	0	0	1	0	0	0	1	1
18	10	53	0	73	178	23	1	1	0	0	0	0	0	0	0	0	0	0
19	2	39	1	70	170	24.2	2	0	0	0	1	0	0	0	0	0	1	0
20	11	60	0	72	180	22.2	2	0	0	0	0	0	0	0	0	0	0	0
21	9	43	0	80	180	24.7	5	0	0	0	0	0	0	0	0	0	0	0
22	5	54	1	54	160	21.1	2	0	0	0	0	0	0	0	0	0	0	1
23	4	57	1	100	172	33.8	7	0	1	1	1	0	0	0	1	0	1	0
24	13	50	0	85	185	24.8	5	1	0	0	0	0	0	0	0	0	0	0
25	10	56	0	80	180	24.7	9	0	0	0	0	0	0	0	0	0	0	0
26	10	54	0	80	180	24.7	5	1	0	1	0	1	0	0	1	0	0	1
27	11	55	0	90	175	29.4	4	0	0	0	0	0	0	0	0	0	0	0
28	10	62	1	60	170	20.8	2	0	0	1	0	1	0	0	0	1	0	0
29	2	11	0	38	147	17.6	6	0	0	0	0	0	0	0	0	0	0	0
30	1	45	1	58	158	23.2	2	0	0	0	0	0	0	0	0	0	0	0
31	2	42	1	80	160	31.3	3	0	0	0	0	0	0	0	0	0	0	0
32	2	52	1	80	170	27.7	2	0	0	0	0	0	0	0	0	0	0	0
33	9	49	1	70	170	24.2	5	1	0	1	0	0	0	1	0	0	0	0
34	10	48	1	70	165	25.7	5	0	0	0	0	0	0	0	0	0	0	0
35	9	60	0	65	175	21.2	2	0	0	0	0	0	0	0	0	0	0	0
36	11	64	1	50	165	18.4	5	0	0	1	1	1	0	1	1	0	0	1
37	10	64	1	75	170	26	5	1	0	1	1	0	1	1	1	0	0	0
38	10	51	0	70	175	22.9	3	0	0	1	0	1	0	0	0	0	0	1
39	3	58	1	52	155	21.6	9	0	0	1	1	0	0	1	0	0	0	0
40	4	36	0	75	180	23.1	3	0	0	0	0	0	0	0	0	0	0	0
41	3	51	1	70	167	25.1	5	0	0	1	1	0	1	0	0	0	0	0
42	1	16	0	100	187	28.6	3	0	0	0	0	0	0	0	0	0	0	0
43	3	37	0	95	189	26.6	2	0	0	0	0	0	0	0	0	0	1	0
44	10	46	1	60	168	21.3	5	0	0	0	0	0	0	0	0	0	0	0
45	6	34	1	95	170	32.9	5	1	0	0	0	0	0	0	0	0	0	0
46	10	57	0	85	170	29.4	5	0	0	0	0	0	0	0	0	0	0	0
47	2	31	1	80	170	27.7	2	0	0	0	0	0	0	0	0	0	0	0
48	6	59	0	100	180	30.9	5	1	0	1	1	0	1	0	1	0	1	1
49	4	53	1	77	170	26.6	2	0	0	0	0	0	0	0	0	0	1	1
50	1	21	0	85	185	24.8	3	0	0	0	0	0	0	0	0	0	0	0
51	10	63	1	90	165	33.1	5	0	0	0	0	0	0	0	0	0	0	0
52	3	64	1	50	145	23.8	7	1	0	0	0	0	0	0	0	0	0	0
53	4	46	0	75	180	23.1	6	0	0	1	0	0	0	1	0	0	1	0
54	9	50	0	89	195	23.4	5	1	2	0	0	0	0	0	0	0	0	0
55	6	38	0	80	186	23.1	3	0	0	0	0	0	0	0	0	0	0	0
56	4	49	0	79	180	24.4	3	0	1	0	0	0	0	0	0	0	0	0
57	10	54	1	65	165	23.9	5	0	0	0	0	0	0	0	0	0	0	0
58	11	47	1	65	170	22.5	6	0	0	1	0	0	1	0	0	1	0	0
59	10	55	0	90	185	26.3	5	0	0	1	0	0	0	0	1	0	0	1
60	4	56	1	80	165	29.4	8	1	0	1	0	1	0	0	1	1	0	1
61	10	64	1	75	170	26	5	1	0	1	0	0	1	0	0	0	1	1
62	10	57	0	75	185	21.9	3	0	0	0	0	0	0	0	0	0	0	0
63	5	59	0	80	180	24.7	5	1	0	1	1	0	0	0	0	0	0	0
64	9	52	0	85	180	26.2	5	1	0	1	0	1	0	0	1	0	0	1
65	10	49	0	100	180	30.9	5	0	0	1	0	0	0	0	1	0	0	0
66	9	54	0	85	170	29.4	5	1	0	0	0	0	0	0	0	0	0	0
67	5	56	0	95	185	27.8	2	0	1	0	0	0	0	0	0	0	1	0
68	6	54	1	75	168	26.6	3	0	0	0	0	0	0	0	0	0	0	0
69	2	58	1	58	167	20.8	3	0	0	0	0	0	0	0	0	0	1	0
70	4	51	0	110	180	34	4	1	0	0	0	0	0	0	0	0	0	0
71	8	62	0	80	185	23.4	2	0	0	1	0	0	0	0	1	1	0	0
72	3	48	0	85	180	26.2	1	0	0	0	0	0	0	0	0	0	0	0
73	5	57	1	57	155	23.7	1	0	0	1	0	0	0	0	1	0	1	0
74	5	37	0	85	190	23.5	3	0	0	0	0	0	0	0	0	0	0	0
75	6	46	0	100	180	30.9	5	0	0	0	0	0	0	0	0	0	0	0
76	8	41	1	78	176	25.2	2	0	0	0	0	0	0	0	0	0	1	0
77	2	43	1	65	165	23.9	5	0	0	1	1	1	0	0	1	0	0	1
78	2	55	1	70	165	25.7	2	0	0	1	1	0	1	0	0	0	0	0
79	10	59	0	80	175	26.1	1	1	0	0	0	0	0	0	0	0	0	0
80	7	46	0	85	168	30.1	4	1	0	0	0	0	0	0	0	0	0	1
81	10	58	0	90	175	29.4	5	0	0	0	0	0	0	0	0	0	0	0
82	6	49	0	80	185	23.4	5	0	0	0	0	0	0	0	0	0	0	0
83	10	42	0	95	180	29.3	5	1	0	1	1	1	1	0	0	0	0	0
84	13	53	0	85	180	26.2	1	1	2	0	0	0	0	0	0	0	0	0
85	11	55	0	80	180	24.7	3	0	0	0	0	0	0	0	0	0	0	0
86	12	63	1	58	163	21.8	5	0	2	1	0	0	0	0	1	0	0	1
87	4	47	0	75	180	23.1	1	0	0	1	0	0	1	0	1	0	0	0
88	2	39	0	65	170	22.5	3	0	0	0	0	0	0	0	0	0	0	0
89	4	48	1	65	165	23.9	8	0	0	1	1	0	0	1	1	0	0	0
90	4	65	1	70	180	21.6	2	1	2	1	1	0	0	0	1	0	0	0
91	10	56	1	67	168	23.7	2	0	0	0	0	0	0	0	0	0	0	1
92	10	46	0	80	180	24.7	5	0	0	0	0	0	0	0	0	0	0	0
93	10	58	1	70	165	25.7	5	1	0	0	0	0	0	0	0	0	0	0
94	10	61	0	108	176	34.9	6	0	0	0	0	0	0	0	0	0	0	0
95	5	50	0	109	177	34.8	1	0	0	1	0	0	0	0	1	0	0	0
96	4	47	0	80	194	21.3	2	1	0	0	0	0	0	0	0	0	0	0
97	6	46	1	70	175	22.9	2	0	0	0	0	0	0	0	0	0	0	0
98	4	51	1	60	173	20	2	0	0	0	0	0	0	0	0	0	0	0
99	5	61	1	75	175	24.5	9	0	0	0	0	0	0	0	0	0	1	0
100	9	63	0	92	167	33	1	0	0	1	1	0	0	0	0	0	1	1
101	5	45	1	75	170	26	9	1	0	1	0	0	0	0	0	0	0	0
102	5	54	0	90	180	27.8	6	0	0	0	0	0	0	0	0	0	0	0
103	13	58	0	80	170	27.7	5	0	0	1	1	1	0	1	1	0	1	1
104	1	16	0	95	195	25	6	0	0	0	0	0	0	0	0	0	0	0
105	11	57	0	90	190	24.9	5	1	0	0	0	0	0	0	0	0	0	0
106	5	42	0	80	190	22.2	2	1	0	1	1	1	0	0	0	0	0	0
107	11	65	0	90	180	27.8	5	0	0	1	1	0	1	0	0	0	1	0
108	10	62	1	80	165	29.4	5	0	0	0	0	0	0	0	0	0	0	0
109	4	45	1	85	175	27.8	7	0	0	0	0	0	0	0	0	0	0	0
111	10	56	0	80	175	26.1	6	1	2	1	0	0	0	0	1	0	0	1
112	4	35	1	65	150	28.9	6	1	0	0	0	0	0	0	0	0	0	0
113	2	49	1	70	160	27.3	1	0	0	0	0	0	0	0	0	0	0	0
115	4	52	0	72	170	24.9	5	0	0	0	0	0	0	0	0	0	0	1
117	6	56	0	74	170	25.6	5	0	0	1	0	0	0	0	0	0	0	0
118	11	42	1	80	160	31.3	6	1	0	1	1	0	0	0	1	1	0	1
119	10	56	0	72	180	22.2	5	1	0	0	0	0	0	0	0	0	0	0
120	10	62	1	75	155	31.2	9	1	0	0	0	0	0	1	0	1	0	0
121	3	34	0	67	177	21.4	6	0	0	0	0	0	0	0	0	0	1	0
122	12	57	0	78	180	24.1	5	0	0	0	0	0	0	0	0	0	0	0
123	6	56	1	92	161	35.5	5	1	0	1	1	1	0	0	0	0	0	0
124	4	44	1	95	180	29.3	3	0	0	1	1	0	0	0	0	0	2	0
125	2	47	1	60	170	20.8	6	0	0	0	0	0	0	0	0	0	0	0
126	1	57	1	64	175	20.9	3	1	0	0	0	0	0	0	0	0	0	0
127	4	47	0	85	175	27.8	7	0	0	0	0	0	0	0	0	0	0	0
128	6	53	1	80	170	27.7	3	0	0	0	0	0	0	0	0	0	0	0
129	5	47	0	80	180	24.7	1	0	0	1	0	0	0	0	1	0	0	1
130	4	62	1	120	177	38.3	2	1	0	1	1	0	0	0	1	0	0	0
131	6	48	0	85	178	26.8	1	0	0	0	0	0	0	0	0	0	0	0
132	2	21	0	90	190	24.9	3	0	0	0	0	0	0	0	0	0	0	0
133	4	20	1	78	176	25.2	6	0	0	0	0	0	0	0	0	0	2	0
134	12	59	0	90	180	27.8	5	0	0	0	0	0	0	0	0	0	0	1
135	11	55	0	80	175	26.1	5	1	0	0	0	0	0	0	0	0	0	0
136	5	59	1	50	160	19.5	1	0	0	0	0	0	0	0	0	0	0	1
137	3	51	1	85	180	26.2	1	0	0	0	0	0	0	0	0	0	0	0
138	10	63	1	64	167	22.9	5	0	0	1	0	0	0	0	0	1	0	0
139	2	44	0	75	180	23.1	3	1	0	0	0	0	0	0	0	0	0	0
140	10	60	1	70	165	25.7	1	0	0	1	0	0	0	0	1	0	0	0
141	2	36	0	90	190	24.9	3	0	0	0	0	0	0	0	0	0	0	0
142	8	58	0	70	170	24.2	4	0	0	0	0	0	0	0	0	0	0	0
143	10	43	0	100	180	30.9	7	0	0	0	0	0	0	0	0	0	0	0
144	11	53	0	75	175	24.5	5	0	0	1	0	0	0	0	0	0	0	0
145	3	54	1	65	170	22.5	2	0	0	1	0	1	0	0	0	0	0	1
146	10	45	1	80	170	27.7	5	1	0	1	0	0	0	0	0	0	2	0
147	9	61	1	60	170	20.8	6	1	0	1	0	0	0	0	1	0	0	0
148	10	62	1	90	160	35.2	6	1	0	1	0	0	0	0	1	0	2	1
149	10	61	1	65	170	22.5	2	0	0	0	0	0	0	0	0	0	0	0
150	11	59	0	90	190	24.9	5	1	0	1	1	1	0	0	0	0	0	0
151	12	60	0	60	165	22	8	0	0	1	1	0	0	1	0	0	0	1
152	11	63	1	65	159	25.7	2	0	0	0	0	0	0	0	0	0	1	0
153	13	51	1	80	170	27.7	5	0	0	1	0	0	0	0	1	0	0	0
154	2	60	1	#NULL!	175	#NULL!	6	0	0	0	0	0	0	0	0	0	0	0
155	1	42	1	50	163	18.8	3	1	0	0	0	0	0	0	0	0	2	0
156	10	58	0	100	180	30.9	1	0	0	0	0	0	0	0	0	0	0	1
158	9	60	1	65	160	25.4	4	0	0	1	1	1	0	1	0	0	0	1
159	3	37	1	85	170	29.4	7	0	0	0	0	0	0	0	0	0	0	0
160	4	65	1	65	170	22.5	3	0	0	0	0	0	0	0	0	0	0	0
161	2	57	1	70	170	24.2	7	0	0	0	0	0	0	0	0	0	0	0
162	10	64	1	70	170	24.2	5	1	0	0	0	0	0	0	0	0	0	0
163	12	65	1	100	160	39.1	5	1	0	1	1	1	0	1	1	1	1	1
164	11	49	0	80	180	24.7	5	0	0	1	0	0	0	0	1	0	1	1
165	4	58	1	60	170	20.8	2	0	0	1	0	0	0	0	1	1	2	0
166	4	35	0	85	185	24.8	3	0	0	0	0	0	0	0	0	0	0	0
167	2	62	1	58	166	21	3	0	0	1	2	0	0	0	0	0	2	0
168	15	42	0	85	180	26.2	5	0	0	0	0	0	0	0	0	0	1	0
169	2	16	0	70	189	19.6	3	0	0	0	0	0	0	0	0	0	0	0
171	10	47	0	90	185	26.3	6	1	0	0	0	0	0	0	0	0	0	0
172	4	62	1	65	165	23.9	1	0	0	1	0	0	0	0	1	1	2	0
173	2	53	1	75	170	26	5	0	0	0	0	0	0	0	0	0	0	0
174	10	54	0	100	185	29.2	1	0	0	0	0	0	0	0	0	0	0	0
175	10	61	1	65	164	24.2	6	0	0	1	1	0	1	0	0	0	0	0
176	6	60	0	85	170	29.4	7	1	2	1	0	0	1	0	0	1	0	0
177	2	50	0	85	180	26.2	4	0	0	1	0	0	0	0	0	0	0	0
178	11	58	0	90	183	26.9	5	1	0	0	0	0	0	0	0	0	0	0
179	5	47	1	65	160	25.4	2	0	0	0	0	0	0	0	0	0	2	0
180	10	58	0	90	172	30.4	5	0	0	1	0	1	0	0	0	0	0	1
181	10	64	1	90	170	31.1	5	1	0	1	0	1	0	0	1	1	0	0
182	6	20	0	70	185	20.5	3	0	0	0	0	0	0	0	0	0	0	0
183	11	58	0	91	180	28.1	5	1	0	0	0	0	0	0	0	0	0	0
184	11	56	0	85	185	24.8	7	0	0	1	1	0	1	0	0	1	0	0
185	5	49	0	95	190	26.3	6	0	0	0	0	0	0	0	0	0	0	0
186	5	56	0	90	180	27.8	1	0	0	0	0	0	0	0	0	0	0	0
187	10	49	0	75	170	26	5	0	0	0	0	0	0	0	0	0	0	1
188	11	46	0	100	188	28.3	4	0	0	1	1	0	0	0	0	0	0	1
189	12	59	0	95	185	27.8	5	0	0	1	1	1	0	0	1	1	0	1
190	5	52	0	80	190	22.2	1	0	0	0	0	0	0	0	1	0	2	0
191	4	32	1	70	175	22.9	6	0	0	0	0	0	0	0	0	0	2	0
192	3	43	1	60	163	22.6	6	0	0	0	0	0	0	0	0	0	1	0
193	10	63	1	95	180	29.3	5	0	0	0	0	0	0	0	0	0	0	0
194	6	55	1	80	165	29.4	5	0	0	0	0	0	0	0	0	0	0	0
195	10	54	0	83	170	28.7	5	0	0	1	0	0	0	0	1	0	0	0
196	11	60	0	80	180	24.7	5	0	0	0	0	0	0	0	0	0	0	0
197	4	61	1	60	170	20.8	5	0	2	1	0	0	0	0	1	0	0	0
198	10	64	1	62	168	22	6	0	0	1	1	0	0	0	1	0	1	0
199	6	47	0	100	185	29.2	4	0	0	0	0	0	0	0	0	0	0	0
200	5	59	0	90	185	26.3	4	0	0	1	1	1	0	0	1	0	0	0
201	3	43	1	65	175	21.2	3	0	0	0	0	0	0	0	0	0	0	0
202	10	50	0	85	170	29.4	1	0	0	1	1	0	1	1	1	1	0	0
203	10	57	0	75	175	24.5	5	0	0	0	0	0	0	0	0	0	0	0
204	4	41	0	75	186	21.7	3	0	0	0	0	0	0	0	0	0	1	0
205	4	56	1	90	175	29.4	2	0	0	1	0	0	0	0	0	0	2	0
206	4	45	1	80	175	26.1	6	0	0	0	0	0	0	0	0	0	0	0
208	10	58	1	56	168	19.8	2	0	0	1	0	1	0	0	0	0	0	1
209	4	44	1	92	165	33.8	2	1	0	1	0	0	0	0	0	0	2	0
210	10	55	0	100	175	32.7	3	0	0	1	0	0	0	0	1	0	0	1
211	2	57	1	54	165	19.8	3	0	0	1	1	0	1	0	0	0	0	0
212	11	59	0	68	174	22.5	2	1	2	1	0	1	0	0	0	0	0	0
213	4	62	1	56	155	23.3	4	0	0	1	1	0	1	1	1	0	0	1
214	12	59	0	75	168	26.6	2	1	0	1	0	1	0	0	1	0	2	1
215	4	45	1	80	175	26.1	5	1	0	1	0	0	0	0	0	0	0	0
216	10	59	1	80	170	27.7	6	0	0	0	0	0	0	0	0	0	0	0
217	3	53	1	85	170	29.4	7	0	0	1	1	0	0	0	0	0	0	0
218	5	65	1	65	165	23.9	4	0	0	0	0	0	0	0	0	0	0	0
219	3	16	1	60	170	20.8	8	0	0	0	0	0	0	0	0	0	0	0
220	5	55	0	80	176	25.8	5	0	0	1	0	1	0	0	1	1	0	1
221	3	43	1	60	169	21	3	0	0	0	0	0	0	0	0	0	0	0
222	10	60	1	72	170	24.9	3	0	0	0	0	0	0	0	0	0	0	0
223	12	41	0	80	180	24.7	5	0	0	0	0	0	0	0	0	0	0	0
224	3	21	0	82	185	24	6	0	0	0	0	0	0	0	0	0	0	0
228	11	55	0	85	182	25.7	4	1	0	0	0	0	0	0	0	0	0	0
229	10	56	0	95	185	27.8	5	0	0	1	0	0	0	0	0	0	0	0
230	10	59	0	70	175	22.9	8	0	0	1	0	1	0	0	1	0	0	0
231	10	60	1	80	175	26.1	2	0	0	1	0	0	0	0	1	0	1	1
232	3	42	0	70	180	21.6	3	0	0	1	0	0	0	0	0	1	0	0
233	11	60	0	90	185	26.3	2	0	0	0	0	0	0	0	0	0	0	0
234	6	40	1	65	161	25.1	2	0	0	0	0	0	0	0	0	0	0	0
235	10	48	0	80	180	24.7	5	1	0	1	0	0	0	0	0	0	0	0
236	5	59	1	60	155	25	5	0	0	0	0	0	0	0	0	0	1	0
237	10	57	0	90	182	27.2	5	0	0	1	1	1	0	0	1	0	0	1
238	10	65	1	54	165	19.8	2	0	0	0	0	0	0	0	0	0	1	0
239	10	56	0	87	187	24.9	6	0	0	0	0	0	0	0	0	0	0	0
240	12	46	0	90	185	26.3	5	0	0	0	0	0	0	0	0	0	0	0
241	4	51	0	90	190	24.9	6	0	0	0	0	0	0	0	0	0	0	0
242	4	26	1	95	170	32.9	7	1	0	0	0	0	0	0	0	0	0	0
243	4	64	1	83	168	29.4	2	0	0	1	0	0	0	0	0	1	1	1
244	3	35	1	65	175	21.2	1	0	0	1	1	0	0	0	1	0	0	0
245	3	51	0	70	180	21.6	8	0	0	1	1	0	0	0	0	0	2	0
246	4	49	1	65	168	23	2	0	0	0	0	0	0	0	0	0	0	0
247	10	43	1	68	175	22.2	2	0	0	1	0	0	0	0	1	0	2	0
248	6	39	0	90	175	29.4	4	0	0	0	0	0	0	0	0	0	0	0
250	3	42	0	75	180	23.1	5	0	2	1	0	0	0	0	1	0	0	0
251	10	50	1	75	170	26	5	0	0	0	0	0	0	0	0	0	0	0
252	11	57	0	60	160	23.4	7	0	0	1	0	0	0	0	1	0	0	0
253	3	27	0	85	184	25.1	3	1	0	0	0	0	0	0	0	0	0	0
254	10	43	0	90	172	30.4	2	1	0	0	0	0	0	0	0	0	0	0
255	10	63	0	85	185	24.8	7	0	0	0	0	0	0	0	0	0	0	0
256	5	38	0	90	185	26.3	3	1	0	1	2	0	0	0	0	0	1	0
257	11	51	1	70	#NULL!	#NULL!	1	0	0	0	0	0	0	0	0	0	0	0
258	5	44	1	63	168	22.3	3	0	0	1	0	0	1	0	1	0	0	0
260	5	53	1	65	170	22.5	5	0	0	0	0	0	0	0	1	0	0	1
261	4	33	1	98	170	33.9	7	0	0	0	0	0	0	0	0	0	0	0
262	3	56	0	76	186	22	5	1	0	1	1	0	1	0	1	0	0	1
263	2	25	0	70	192	19	3	0	0	1	0	0	0	0	1	0	1	0
264	1	31	0	70	180	21.6	3	0	0	0	0	0	0	0	0	0	0	0
265	5	58	0	75	180	23.1	4	1	0	0	0	0	0	0	0	0	0	0
266	11	47	0	95	185	27.8	5	1	0	1	1	0	1	0	1	1	0	0
267	5	56	1	62	174	20.5	1	1	0	0	0	0	0	0	0	0	0	0
268	2	35	1	70	182	21.1	8	0	0	0	0	0	0	0	0	0	0	0
269	9	53	0	110	190	30.5	5	0	0	0	0	0	0	0	0	0	0	0
270	2	59	1	85	170	29.4	4	0	0	1	0	0	0	0	0	1	1	1
271	4	56	1	70	170	24.2	6	0	0	1	0	0	0	0	1	0	1	0
272	6	64	1	64	168	22.7	2	1	0	1	0	0	0	0	0	1	2	0
273	4	63	1	65	165	23.9	6	0	0	0	0	0	0	0	0	0	0	0
274	5	57	0	75	176	24.2	1	0	0	0	0	0	0	0	0	0	0	0
275	6	55	1	40	158	16	6	0	0	0	0	0	0	0	0	0	0	0
276	1	59	1	75	165	27.5	6	0	0	1	1	0	0	1	1	0	0	0
277	2	63	1	80	170	27.7	3	0	0	1	0	0	0	0	0	1	0	0
278	1	52	1	63	165	23.1	2	0	0	0	0	0	0	0	0	0	0	0
279	10	46	0	95	175	31	5	0	0	0	0	0	0	0	0	0	0	1
280	2	59	0	80	182	24.2	3	1	0	0	0	0	0	0	0	0	1	0
281	2	27	0	85	185	24.8	2	0	0	0	0	0	0	0	0	0	0	0
282	6	43	0	85	183	25.4	3	0	0	0	0	0	0	0	0	0	0	0
283	11	58	0	75	180	23.1	1	0	0	1	0	1	0	0	1	0	0	0
284	10	62	1	60	160	23.4	1	1	0	1	0	0	0	0	1	0	0	1
285	5	55	1	67	163	25.2	3	1	0	0	0	0	0	0	0	0	0	0
286	10	59	0	85	183	25.4	4	0	0	0	0	0	0	0	0	0	0	0
287	13	50	0	85	185	24.8	5	0	0	1	0	1	0	0	0	1	0	0
288	4	57	1	80	170	27.7	8	0	0	0	0	0	0	0	0	0	0	0
289	1	52	1	80	175	26.1	5	1	0	1	1	1	1	1	1	1	0	1
290	5	46	1	82	160	32	5	0	0	0	0	0	0	0	0	0	0	0
291	4	46	0	92	#NULL!	#NULL!	7	0	0	0	0	0	0	0	0	0	0	0
292	10	49	0	69	176	22.3	1	0	0	1	1	1	0	1	1	0	2	1
293	10	38	0	55	165	20.2	5	0	0	0	0	0	0	0	0	0	0	0
294	3	26	0	85	195	22.4	7	0	0	0	0	0	0	0	0	0	0	0
295	4	29	0	85	185	24.8	3	0	0	1	0	0	0	0	0	1	0	0
296	4	37	0	70	182	21.1	2	1	0	0	0	0	0	0	0	0	0	0
297	4	57	0	90	190	24.9	7	1	0	0	0	0	0	0	0	0	0	0
298	12	62	0	80	180	24.7	5	0	0	1	1	1	0	1	1	0	0	1
299	4	58	0	85	180	26.2	6	0	0	0	0	0	0	0	0	0	0	0
300	10	64	1	60	155	25	1	0	1	1	0	0	0	0	1	1	0	1
301	6	39	0	70	185	20.5	6	0	0	0	0	0	0	0	0	0	0	0
302	11	59	0	90	180	27.8	5	0	0	0	0	0	0	0	0	0	0	0
303	11	49	0	85	190	23.5	6	1	0	0	0	0	0	0	0	0	0	0
304	2	63	1	70	160	27.3	2	0	0	1	0	0	0	0	1	0	0	0
305	5	44	0	90	180	27.8	6	0	0	0	0	0	0	0	0	0	2	1
306	11	60	0	95	185	27.8	1	1	0	1	1	1	0	0	0	0	0	0
307	11	65	1	75	165	27.5	2	1	2	1	0	1	0	0	0	0	0	0
308	10	62	1	85	175	27.8	3	0	0	1	1	1	0	0	1	0	1	0
309	5	57	0	69	186	19.9	2	0	0	0	0	0	0	0	0	0	0	0
310	10	56	1	70	165	25.7	8	0	0	1	0	1	0	0	1	0	0	0
311	10	30	0	85	190	23.5	3	0	0	0	0	0	0	0	0	0	0	0
312	12	58	0	90	190	24.9	1	0	0	0	0	0	0	0	0	0	0	0
313	3	36	1	64	173	21.4	3	0	0	0	0	0	0	0	0	0	0	0
314	4	53	0	85	175	27.8	3	1	0	0	0	0	0	0	0	0	0	0
315	2	27	0	75	180	23.1	3	1	0	0	0	0	0	0	0	0	0	0
316	2	21	1	70	165	25.7	7	0	0	0	0	0	0	0	0	0	1	0
317	2	19	1	70	180	21.6	6	0	0	0	0	0	0	0	0	0	0	0
318	4	45	1	85	175	27.8	6	0	0	0	0	0	0	0	0	0	0	0
319	10	57	0	75	180	23.1	4	1	0	1	1	0	0	0	1	0	0	1
320	10	55	1	78	165	28.7	8	0	0	1	1	0	0	1	0	0	0	0
321	6	47	0	70	180	21.6	6	1	0	0	0	0	0	0	0	0	0	0
322	3	33	1	70	151	30.7	3	1	0	0	0	0	0	0	0	0	0	0
323	4	58	1	70	165	25.7	3	0	0	0	0	0	0	0	0	0	0	0
325	14	59	0	80	180	24.7	1	0	0	1	0	0	0	0	0	0	0	0
326	11	56	0	85	181	25.9	4	0	0	1	1	1	0	1	1	0	0	0
327	6	58	0	83	193	22.3	5	1	0	1	0	0	0	0	0	0	1	0
328	4	54	0	80	185	23.4	6	0	0	0	0	0	0	0	0	0	0	0
329	6	50	0	90	193	24.2	6	0	0	0	0	0	0	0	0	0	0	1
330	11	65	0	78	174	25.8	2	0	0	1	0	0	0	0	1	1	1	0
331	6	52	0	90	180	27.8	4	0	0	0	0	0	0	0	0	0	0	0
332	13	63	1	90	165	33.1	7	0	0	1	0	1	0	0	1	0	0	1
334	13	58	0	90	180	27.8	4	1	0	1	0	1	0	0	1	0	0	0
335	12	49	1	70	170	24.2	5	0	0	0	0	0	0	0	0	0	0	0
336	10	65	1	67	178	21.1	1	0	0	0	0	0	0	0	0	0	0	0
337	13	48	0	90	180	27.8	5	1	0	0	0	0	0	0	0	0	0	0
338	12	54	0	100	180	30.9	6	0	0	0	0	0	0	0	0	0	0	0
339	11	50	0	80	180	24.7	9	0	0	1	1	1	0	0	0	0	0	1
340	4	45	1	80	173	26.7	7	1	0	0	0	0	0	0	0	0	0	0
341	12	65	1	80	167	28.7	1	1	0	0	0	0	0	0	0	0	0	0
342	10	65	1	90	160	35.2	5	0	0	1	1	0	0	0	0	0	0	1
343	10	50	0	80	175	26.1	9	0	0	0	0	0	0	0	0	0	0	0
345	10	50	0	110	180	34	3	0	0	0	0	0	0	0	0	0	0	0
346	4	47	0	80	180	24.7	6	0	0	0	0	0	0	0	0	0	0	0
347	12	61	1	90	165	33.1	7	0	0	1	1	0	0	0	1	0	0	1
348	11	65	0	88	180	27.2	3	0	0	0	0	0	0	0	0	0	0	1
349	4	54	1	55	165	20.2	8	0	0	0	0	0	0	0	0	0	0	0
350	6	34	0	90	190	24.9	5	1	0	0	0	0	0	0	0	0	0	0
351	5	48	1	65	170	22.5	5	0	0	1	0	1	0	0	1	0	0	1
352	10	47	0	80	180	24.7	5	0	0	1	0	0	0	0	1	0	0	1
355	4	49	1	62	173	20.7	2	1	0	0	0	0	0	0	0	0	0	0
356	4	23	0	65	175	21.2	6	0	1	0	0	0	0	0	0	0	1	0
357	5	49	0	80	185	23.4	3	1	0	0	0	0	0	0	0	0	0	1
358	10	65	1	70	170	24.2	5	0	0	0	0	0	0	0	0	0	0	0
361	11	54	1	77	162	29.3	5	0	0	1	0	0	1	0	1	1	0	0
362	4	30	0	90	185	26.3	3	0	0	0	0	0	0	0	0	0	0	0
363	10	54	0	83	171	28.4	5	0	1	1	0	0	0	0	1	0	1	0
364	4	30	0	85	190	23.5	3	0	0	0	0	0	0	0	0	0	0	0
365	5	41	0	65	172	22	6	0	0	0	0	0	0	0	0	0	0	0
366	3	53	1	52	161	20.1	8	0	0	1	0	0	0	0	0	1	0	0
367	4	50	0	70	173	23.4	1	0	0	0	0	0	0	0	0	0	0	0
368	5	47	0	80	180	24.7	6	0	0	0	0	0	0	0	0	0	0	0
369	4	43	0	95	192	25.8	3	0	0	0	0	0	0	0	0	0	0	0
370	10	64	1	52	163	19.6	3	0	0	1	0	1	0	0	1	0	0	1
371	5	50	0	77	173	25.7	5	1	1	0	0	0	0	0	0	0	1	1
372	3	19	0	65	180	20.1	3	0	0	0	0	0	0	0	0	0	0	0
373	4	22	1	64	170	22.1	3	0	0	0	0	0	0	0	0	0	0	0
374	5	59	1	73	165	26.8	1	0	1	1	0	1	0	0	0	1	1	1
375	10	57	0	90	180	27.8	5	0	0	0	0	0	0	0	0	0	0	0
376	4	57	1	60	165	22	6	1	0	0	0	0	0	0	0	0	0	0
377	10	49	1	78	172	26.4	5	1	0	1	0	0	0	0	1	0	0	0
378	10	57	0	83	190	23	5	0	0	0	0	0	0	0	0	0	0	0
379	5	65	1	70	174	23.1	5	0	0	1	1	0	0	0	1	0	0	1
380	12	56	0	80	180	24.7	5	0	0	0	0	0	0	0	0	0	0	0
381	5	56	0	80	185	23.4	3	0	0	0	0	0	0	0	0	0	0	0
382	11	47	1	65	175	21.2	2	0	1	1	0	1	0	0	0	0	1	1
383	4	60	0	75	175	24.5	7	1	0	0	0	0	0	0	0	0	0	0
384	9	57	1	65	165	23.9	7	0	0	1	0	0	0	0	1	0	0	1
385	11	54	0	75	175	24.5	5	0	1	1	0	1	0	0	1	0	1	1
386	11	59	0	67	180	20.7	3	1	1	1	1	0	0	0	0	1	2	1
387	10	60	0	80	185	23.4	5	0	0	0	0	0	0	0	0	0	0	0
388	5	49	1	75	160	29.3	7	0	0	0	0	0	0	0	0	0	0	0
390	11	59	0	90	180	27.8	5	1	0	0	0	0	0	0	0	0	0	0
391	10	54	0	90	178	28.4	5	1	0	1	0	1	0	1	0	0	0	0
392	10	57	0	80	180	24.7	5	1	0	0	0	0	0	0	0	0	0	0
393	10	43	0	90	190	24.9	3	1	0	0	0	0	0	0	0	0	0	0
394	4	41	0	75	183	22.4	2	0	0	1	0	0	0	0	0	1	0	0
395	5	62	1	65	173	21.7	3	0	0	0	0	0	0	0	0	0	2	0
396	10	54	1	80	165	29.4	1	1	0	0	0	0	0	0	0	0	0	0
397	11	47	0	100	185	29.2	5	1	0	1	0	0	0	0	1	0	1	0
398	12	55	0	80	180	24.7	5	1	1	1	0	1	0	0	0	0	0	1
399	2	56	1	73	170	25.3	1	0	0	0	0	0	0	0	0	0	0	0
400	12	57	0	90	180	27.8	5	0	0	1	0	0	0	0	1	0	0	0
401	10	58	0	100	194	26.6	1	1	2	1	0	0	0	0	0	0	2	1
402	10	65	1	63	165	23.1	2	1	0	0	0	0	0	0	0	0	0	1
403	10	53	0	95	185	27.8	5	0	0	0	0	0	0	0	0	0	0	1
404	10	53	0	80	184	23.6	5	0	0	0	0	0	0	0	0	0	0	0
405	2	56	0	70	175	22.9	1	0	0	0	0	0	0	0	0	0	0	0
406	3	40	0	85	185	24.8	3	1	0	0	0	0	0	0	0	0	0	0
407	10	57	0	70	170	24.2	5	0	0	0	0	0	0	0	0	0	0	0
408	11	55	0	85	185	24.8	5	1	0	0	0	0	0	0	0	0	0	0
409	10	50	0	80	175	26.1	5	0	0	0	0	0	0	0	0	0	0	0
410	5	45	1	70	175	22.9	1	1	0	1	1	1	0	0	1	1	1	1
411	11	57	1	95	175	31	5	1	0	1	1	1	0	0	1	1	1	1
412	5	48	1	75	165	27.5	7	0	0	1	1	0	1	0	0	1	0	1
413	10	58	1	50	165	18.4	8	0	0	0	0	0	0	0	0	0	0	0
414	5	47	0	80	185	23.4	1	0	0	0	0	0	0	0	0	0	2	0
415	2	57	0	75	180	23.1	6	0	0	0	0	0	0	0	0	0	0	0
416	5	56	1	60	170	20.8	2	0	0	0	0	0	0	0	0	0	0	0
417	11	54	0	80	180	24.7	5	0	0	1	1	1	0	0	1	1	0	0
418	11	58	0	85	175	27.8	5	0	0	0	0	0	0	0	0	0	0	1
419	10	55	0	90	185	26.3	1	1	0	0	0	0	0	0	0	0	0	0
420	10	55	0	75	170	26	1	0	0	1	0	1	1	0	0	1	0	0
421	4	19	0	70	175	22.9	6	1	0	0	0	0	0	0	0	0	0	0
422	10	48	0	75	180	23.1	1	0	0	0	0	0	0	0	0	0	0	0
423	10	55	0	100	185	29.2	5	1	0	0	0	0	0	0	0	0	0	0
424	13	65	1	61	165	22.4	1	1	0	1	0	0	1	0	1	0	0	1
425	10	62	0	84	180	25.9	1	0	0	1	0	1	0	0	1	0	0	0
426	10	59	0	80	180	24.7	5	0	0	0	0	0	0	0	0	0	0	0
427	10	55	0	70	175	22.9	1	1	0	0	0	0	0	0	0	0	0	0
428	14	56	0	70	168	24.8	5	1	0	1	0	0	0	0	0	0	0	0
429	12	48	0	90	180	27.8	4	0	0	0	0	0	0	0	0	0	0	0
430	10	56	0	80	175	26.1	5	0	0	1	0	1	0	0	1	0	0	1
431	4	50	1	72	164	26.8	2	1	0	1	0	0	0	0	1	1	0	0
432	10	60	1	50	162	19.1	2	0	0	0	0	0	0	0	0	0	0	0
434	4	56	1	70	173	23.4	3	1	0	1	0	0	0	0	1	0	1	0
435	10	56	0	84	185	24.5	5	0	0	1	0	0	0	0	0	0	0	0
436	3	35	1	65	173	21.7	6	0	0	0	0	0	0	0	0	0	1	0
437	5	58	1	90	180	27.8	1	1	0	1	0	0	0	0	1	1	0	0
438	11	55	1	90	170	31.1	5	0	0	1	0	0	0	0	0	0	1	0
439	9	41	0	98	185	28.6	1	0	0	0	0	0	0	0	0	0	0	0
440	3	45	1	90	175	29.4	9	0	0	0	0	0	0	0	0	0	0	0
441	4	56	0	90	185	26.3	5	0	0	0	0	0	0	0	0	0	0	0
442	2	53	0	85	190	23.5	1	1	0	0	0	0	0	0	0	0	0	0
443	2	22	1	104	180	32.1	7	0	0	0	0	0	0	0	0	0	0	0
444	4	51	1	62	164	23.1	1	1	0	1	0	0	0	0	1	1	1	0
445	2	43	1	90	176	29.1	2	1	0	1	0	1	0	0	1	1	0	0
446	6	52	1	90	180	27.8	7	0	0	1	0	0	0	0	0	1	1	0
447	4	59	0	90	185	26.3	2	0	0	1	0	1	0	0	0	0	0	0
448	10	50	1	75	168	26.6	1	0	0	0	0	0	0	0	0	0	0	0
449	5	57	1	60	170	20.8	7	1	0	0	0	0	0	0	0	0	0	0
450	6	59	1	65	170	22.5	5	0	0	0	0	0	0	0	0	0	0	0
451	99	99	9	#NULL!	999	99	5	0	0	0	0	0	0	0	0	0	0	0
451	99	99	9	#NULL!	999	#NULL!	5	0	0	0	0	0	0	0	0	0	0	0
452	2	16	0	70	185	20.5	1	0	0	0	0	0	0	0	0	0	2	0
453	5	57	1	70	170	24.2	8	0	0	1	0	0	0	0	0	1	0	0
454	9	51	0	90	185	26.3	1	1	0	0	0	0	0	0	0	0	2	0
455	2	34	0	87	185	25.4	1	1	0	0	0	0	0	0	0	0	0	0
456	11	47	0	95	190	26.3	5	0	0	0	0	0	0	0	0	0	1	1
457	10	64	1	58	161	22.4	1	0	0	0	0	0	0	0	0	0	0	1
458	10	64	0	83	185	24.3	3	0	0	0	0	0	0	0	0	0	0	0
459	4	40	0	93	193	25	9	0	0	0	0	0	0	0	0	0	0	0
460	10	53	1	60	168	21.3	5	0	0	0	0	0	0	0	0	0	0	1
461	5	57	0	90	183	26.9	1	1	0	1	0	0	0	0	1	0	0	1
462	10	64	1	60	170	20.8	1	1	1	1	0	1	0	0	1	0	0	0
463	3	40	1	90	170	31.1	7	0	0	0	0	0	0	0	0	0	0	0
464	11	53	0	89	187	25.5	6	1	0	1	1	1	0	0	1	1	0	0
465	5	62	0	66	170	22.8	1	0	0	1	0	0	0	0	0	0	2	0
466	11	66	1	65	165	23.9	2	0	0	1	1	0	0	0	0	0	2	0
467	10	59	0	80	180	24.7	5	0	0	1	1	0	0	0	1	1	0	1
468	13	58	0	100	188	28.3	5	0	0	0	0	0	0	0	0	0	0	0
469	3	26	0	87	190	24.1	3	1	0	0	0	0	0	0	0	0	0	0
471	5	54	1	80	170	27.7	3	0	0	1	1	1	0	0	1	0	2	1
472	3	48	0	90	175	29.4	5	1	0	0	0	0	0	0	0	0	0	0
473	11	62	1	85	165	31.2	8	0	0	0	0	0	0	0	0	0	1	1
474	4	56	1	76	163	28.6	8	0	0	0	0	0	0	0	0	0	0	0
475	5	50	0	83	189	23.2	6	0	0	0	0	0	0	0	0	0	0	0
476	10	58	0	80	185	23.4	1	0	0	0	0	0	0	0	0	0	0	0
477	5	63	1	74	167	26.5	6	0	2	1	0	0	0	0	0	0	0	0
478	6	59	0	95	180	29.3	5	0	0	0	0	0	0	0	0	0	0	0
479	13	54	0	100	180	30.9	4	0	2	1	0	1	0	0	0	0	0	1
480	11	56	0	90	180	27.8	6	0	0	1	1	1	0	0	0	1	0	0
481	5	45	1	66	180	20.4	1	0	0	0	0	0	0	0	0	0	2	0
482	10	56	0	83	188	23.5	1	0	0	0	0	0	0	0	0	0	0	0
483	5	54	1	70	170	24.2	2	1	0	1	0	0	1	0	1	0	1	0
484	10	55	0	81	188	22.9	6	0	0	1	0	0	0	0	0	1	0	0
485	4	64	1	87	170	30.1	7	1	2	1	0	0	0	0	1	0	0	0
486	4	57	0	85	170	29.4	6	0	0	0	0	0	0	0	0	0	0	0
487	11	62	1	75	170	26	4	0	0	1	1	0	0	0	0	0	0	0
490	6	51	0	80	180	24.7	3	0	0	0	0	0	0	0	0	0	0	0
491	11	56	0	85	185	24.8	5	0	0	0	0	0	0	0	0	0	0	0
492	10	63	1	75	170	26	7	1	0	1	0	0	0	0	0	0	0	1
493	4	55	1	70	168	24.8	1	0	0	0	0	0	0	0	0	0	0	0
494	10	57	0	85	185	24.8	2	0	0	0	0	0	0	0	0	0	0	0
495	6	57	0	85	185	24.8	1	1	0	0	0	0	0	0	0	0	0	1
496	4	38	0	98	195	25.8	3	1	0	0	0	0	0	0	0	0	0	0
497	5	55	1	65	165	23.9	2	0	0	0	2	0	0	0	0	0	0	0
498	11	59	0	80	183	23.9	5	0	0	1	0	0	0	0	0	0	0	0
499	4	25	0	90	190	24.9	3	1	2	0	0	0	0	0	0	0	0	0
500	2	53	0	85	180	26.2	5	0	0	1	0	0	0	0	0	0	0	0
501	4	48	0	76	186	22	4	1	0	0	0	0	0	0	0	0	0	0
502	4	44	1	65	170	22.5	6	0	0	0	0	0	0	0	0	0	0	0
503	12	61	1	70	172	23.7	1	0	0	0	1	1	0	0	0	0	0	1
504	6	57	0	80	180	24.7	7	1	0	1	0	1	0	0	1	0	1	1
505	9	58	1	65	170	22.5	2	0	0	0	0	0	0	0	0	0	0	0
506	10	60	1	70	175	22.9	5	0	2	0	0	0	0	0	0	0	0	0
507	4	29	0	58	180	17.9	8	0	0	1	1	1	0	0	1	0	0	0
508	13	59	0	100	180	30.9	5	0	0	1	0	0	1	0	1	1	0	0
509	12	57	1	68	165	25	5	1	0	1	0	0	1	0	0	0	0	1
510	10	64	1	55	165	20.2	5	0	0	0	0	0	0	0	0	0	0	0
511	14	60	0	63	175	20.6	4	0	0	1	0	1	0	1	0	0	0	1
512	12	65	1	100	150	44.4	2	1	0	1	0	0	0	0	0	2	0	0
513	4	46	1	80	165	29.4	1	0	0	0	0	0	0	0	0	0	0	1
514	6	51	0	80	180	24.7	5	0	0	0	0	0	0	0	0	0	0	0
515	10	57	0	90	185	26.3	3	0	0	0	0	0	0	0	0	0	0	0
517	5	57	0	85	180	26.2	1	0	0	0	0	0	0	0	0	0	0	0
518	11	50	1	70	165	25.7	5	1	2	0	0	0	0	0	0	0	0	1
519	10	54	1	75	170	26	5	0	2	0	0	0	0	0	0	0	0	0
520	5	52	0	88	185	25.7	5	0	0	1	0	0	0	0	0	0	0	1
521	4	53	1	65	170	22.5	1	0	0	1	0	1	0	0	0	0	0	0
522	10	46	0	83	201	20.5	1	0	0	0	0	0	0	0	0	0	0	0
523	4	57	1	60	170	20.8	1	1	0	1	1	0	1	0	1	1	0	0
524	12	49	0	90	180	27.8	5	1	0	0	0	0	0	0	0	0	0	1
525	2	28	1	70	180	21.6	3	0	0	1	0	0	0	0	0	0	0	0
526	4	64	1	68	160	26.6	1	0	0	1	1	0	1	0	1	0	1	1
527	4	23	0	62	178	19.6	6	0	0	0	0	0	0	0	0	0	2	0
528	11	43	0	100	190	27.7	5	0	0	1	0	1	0	0	0	0	0	0
529	3	44	0	33	170	11.4	8	0	0	0	0	0	0	0	0	0	0	0
530	11	58	1	95	170	32.9	5	0	2	1	0	0	1	0	0	0	0	0
531	10	59	0	69	176	22.3	1	0	0	1	0	1	0	0	1	0	0	0
532	2	59	1	55	154	23.2	7	1	0	1	0	0	1	0	0	1	0	0
533	10	58	1	80	163	30.1	7	0	0	1	1	1	0	0	1	1	1	1
534	11	43	0	70	172	23.7	5	1	2	0	0	0	0	0	0	0	0	0
535	10	46	1	42	145	20	5	1	0	1	0	0	0	0	1	1	2	0
537	2	44	1	65	170	22.5	3	0	0	0	0	0	0	0	0	0	0	0
538	10	44	1	70	175	22.9	1	0	1	1	1	0	0	0	0	1	0	1
539	6	64	1	85	170	29.4	1	0	0	1	0	0	0	0	0	1	0	0
540	10	51	0	85	180	26.2	4	0	0	0	0	0	0	0	0	0	0	0
541	2	49	0	80	175	26.1	6	0	0	0	0	0	0	0	0	0	0	0
542	10	50	0	75	180	23.1	5	0	0	0	0	0	0	0	0	0	0	0
543	10	65	1	90	170	31.1	1	0	0	0	0	0	0	0	0	0	0	0
544	10	59	0	93	195	24.5	5	1	0	0	0	0	0	0	0	0	0	1
545	10	47	0	95	180	29.3	7	0	0	0	0	0	0	0	0	0	0	0
546	4	63	1	75	170	26	6	0	0	1	1	0	1	0	1	1	1	1
547	15	49	0	95	175	31	5	0	0	1	0	2	0	0	0	0	0	2
548	10	55	1	60	168	21.3	1	0	0	1	0	1	0	0	1	0	0	0
549	5	51	0	90	185	26.3	5	0	0	1	0	0	0	0	0	0	2	0
550	10	36	0	70	175	22.9	8	1	2	0	0	0	0	0	0	0	0	1
551	12	56	1	75	168	26.6	3	0	0	0	0	0	0	0	0	0	0	0
552	5	53	0	83	178	26.2	5	1	0	0	0	0	0	0	0	0	0	0
553	8	55	1	80	170	27.7	1	0	0	0	0	0	0	0	0	0	0	0
554	10	52	0	78	182	23.5	5	0	0	0	0	0	0	0	0	0	0	0
555	12	64	0	80	170	27.7	1	1	0	0	0	0	0	0	0	0	1	0
556	11	51	0	75	172	25.4	3	0	0	1	0	1	0	0	1	0	0	1
557	2	18	0	72	180	22.2	3	1	0	1	0	0	0	0	2	0	0	0
558	10	63	0	65	170	22.5	3	0	1	1	0	0	0	0	0	2	2	0
559	5	59	1	80	170	27.7	5	1	0	1	0	0	0	0	0	0	0	0
560	10	62	1	53	180	16.4	6	0	0	0	0	0	0	0	0	0	0	0
561	5	64	1	110	175	35.9	7	0	0	1	0	1	0	0	0	0	0	0
562	11	64	1	55	163	20.7	3	1	0	1	0	0	0	0	1	0	1	0
563	11	57	0	85	180	26.2	5	1	1	1	0	0	0	0	0	0	0	1
564	5	56	1	78	174	25.8	5	0	0	0	0	0	0	0	0	0	0	0
565	4	43	0	85	182	25.7	6	1	2	0	0	0	0	0	0	0	0	0
566	4	49	1	80	170	27.7	1	0	0	0	0	0	0	0	0	0	1	0
567	5	61	0	90	183	26.9	1	0	0	0	0	0	0	0	0	0	0	0
568	11	54	1	72	170	24.9	6	1	0	1	0	1	0	0	0	0	0	0
569	2	33	1	60	170	20.8	6	0	0	1	0	0	0	0	1	0	0	0
570	10	53	0	80	180	24.7	5	1	0	1	0	0	0	0	1	0	0	0
571	5	53	1	75	178	23.7	1	1	0	0	0	0	0	0	0	0	0	0
572	2	23	0	92	187	26.3	3	1	2	0	0	0	0	0	0	0	0	0
573	10	60	0	90	176	29.1	6	0	0	0	0	0	0	0	0	0	0	1
574	3	26	0	74	178	23.4	6	0	0	0	0	0	0	0	0	0	0	0
575	4	54	1	95	175	31	1	1	0	1	0	1	0	0	0	0	0	0
576	1	24	1	65	175	21.2	1	0	0	0	0	0	0	0	0	0	0	0
577	11	57	1	80	168	28.3	5	0	0	1	1	0	1	0	0	0	1	0
578	11	58	0	85	185	24.8	1	0	1	1	0	1	0	0	0	0	0	1
579	10	62	1	60	160	23.4	5	0	0	0	0	0	0	0	0	0	0	0
580	10	52	0	97	173	32.4	5	1	0	1	0	1	0	0	1	0	0	1
581	11	51	1	80	165	29.4	9	0	1	0	0	0	0	0	0	0	0	0
582	5	57	0	65	170	22.5	2	0	0	0	0	0	0	0	0	0	0	0
583	2	15	1	75	167	26.9	6	0	0	0	0	0	0	0	0	0	0	0
584	2	63	1	90	165	33.1	4	1	0	1	0	0	0	0	1	0	0	0
585	11	55	1	80	170	27.7	3	0	0	1	1	0	0	0	0	0	0	0
586	2	41	0	60	175	19.6	3	1	0	0	0	0	0	0	0	0	0	0
587	10	64	1	60	158	24	5	0	0	1	0	0	0	0	1	0	0	1
588	2	47	1	70	170	24.2	2	0	0	0	0	0	0	0	0	0	0	0
589	12	55	0	91	185	26.6	1	0	0	0	0	0	0	0	0	0	0	0
590	2	46	1	96	170	33.2	7	0	0	0	0	0	0	0	0	0	0	0
591	12	49	0	80	175	26.1	6	0	0	0	0	0	0	0	0	0	0	0
592	10	52	0	85	180	26.2	4	0	0	0	0	0	0	0	0	0	0	0
593	5	65	1	78	176	25.2	7	1	0	1	0	0	0	0	1	0	0	0
594	4	47	1	88	175	28.7	1	0	0	1	0	0	0	0	1	0	0	0
595	4	50	0	95	168	33.7	6	1	0	1	0	0	1	0	1	1	0	0
596	10	60	0	70	167	25.1	1	0	2	1	0	1	0	0	0	0	0	1
597	4	34	0	85	185	24.8	1	1	0	1	0	0	0	0	0	1	0	0
598	10	46	0	100	180	30.9	5	0	2	0	0	0	0	0	0	0	0	0
599	3	39	1	85	170	29.4	2	0	0	0	0	0	0	0	0	0	0	0
600	10	59	1	65	158	26	2	0	0	0	0	0	0	0	0	0	0	0
601	2	34	1	60	170	20.8	2	1	0	1	0	0	0	0	0	1	0	0
602	10	54	1	45	154	19	8	0	0	1	0	0	0	0	1	0	0	0
603	5	61	1	75	175	24.5	6	1	0	0	0	0	0	0	0	0	0	0
604	5	55	1	80	165	29.4	1	1	0	1	0	0	1	0	0	1	0	0
605	8	54	0	90	183	26.9	5	0	0	0	0	0	0	0	0	0	0	0
606	11	61	0	80	180	24.7	1	0	0	1	0	0	0	0	0	1	0	1
607	4	56	0	98	180	30.2	1	0	0	1	0	0	0	0	1	1	0	0
608	12	51	1	65	170	22.5	2	1	0	0	0	0	0	0	0	0	0	0
609	11	61	1	64	156	26.3	7	0	0	0	0	0	0	0	0	0	0	1
610	3	32	1	80	183	23.9	2	0	0	0	0	0	0	0	0	0	0	0
611	6	54	1	60	172	20.3	1	1	0	0	0	0	0	0	0	0	0	0
612	5	54	1	84	175	27.4	3	1	0	1	0	0	0	0	1	0	0	0
613	3	61	1	56	168	19.8	6	1	0	1	0	1	0	0	0	0	0	0
614	5	60	0	100	183	29.9	2	0	0	0	0	0	0	0	0	0	0	0
615	2	21	1	70	175	22.9	3	1	0	0	0	0	0	0	0	0	0	0
616	3	18	0	75	185	21.9	3	1	0	0	0	0	0	0	0	0	0	0
617	5	64	1	54	163	20.3	2	0	0	0	0	0	0	0	0	0	0	0
618	2	51	1	68	167	24.4	2	1	0	1	0	0	0	0	1	0	0	0
619	11	55	0	83	180	25.6	5	1	2	1	0	0	0	0	0	1	0	0
620	1	52	0	100	185	29.2	5	0	0	0	0	0	0	0	0	0	0	0
621	4	54	1	70	170	24.2	6	1	0	1	1	1	0	0	0	0	0	1
622	10	53	0	90	180	27.8	1	1	0	1	0	0	0	0	1	0	0	0
623	10	57	0	78	176	25.2	1	0	2	0	0	0	0	0	0	0	0	0
624	2	18	1	70	175	22.9	3	0	0	0	0	0	0	0	0	0	0	0
625	4	58	0	95	185	27.8	1	0	0	0	0	0	0	0	0	0	0	0
626	10	53	0	79	173	26.4	1	0	0	0	0	0	0	0	0	0	0	0
627	12	62	1	75	165	27.5	1	1	0	1	0	0	0	0	0	1	0	0
628	1	49	0	70	170	24.2	6	0	0	0	0	0	0	0	0	0	0	0
629	11	39	0	87	185	25.4	9	0	1	0	0	0	0	0	0	0	0	0
630	10	62	1	75	176	24.2	4	0	0	0	0	0	0	0	0	0	0	1
631	4	54	0	95	190	26.3	5	1	2	1	0	0	0	0	1	0	0	1
632	2	40	1	52	165	19.1	1	1	0	1	0	0	0	0	1	0	0	0
633	11	60	1	92	165	33.8	2	0	0	0	0	0	0	0	0	0	0	0
634	15	51	0	90	183	26.9	5	1	0	1	0	1	0	0	1	0	0	0
635	10	58	1	69	167	24.7	5	0	0	0	0	0	0	0	0	0	0	0
636	15	51	0	90	190	24.9	5	0	0	0	0	0	0	0	0	0	0	0
637	11	57	0	100	185	29.2	1	1	0	0	0	0	0	0	0	0	0	0
638	2	49	1	85	175	27.8	8	0	0	0	0	0	0	0	0	0	0	0
639	3	46	1	80	170	27.7	1	1	0	1	0	0	0	0	1	0	0	0
640	0	55	1	57	163	21.5	6	0	0	0	0	0	0	0	0	0	0	0
641	12	57	0	90	180	27.8	3	0	0	0	0	0	0	0	0	0	0	0
642	11	60	0	85	185	24.8	5	1	2	0	0	0	0	0	0	0	0	0
643	10	48	1	85	180	26.2	7	0	0	0	0	0	0	0	0	0	0	0
644	11	49	1	73	160	28.5	5	0	2	0	0	0	0	0	0	0	0	0
645	2	19	0	75	175	24.5	1	0	0	0	0	0	0	0	0	0	0	0
646	10	48	0	100	185	29.2	3	0	0	0	0	0	0	0	0	0	0	0
647	4	24	0	95	189	26.6	3	0	0	0	0	0	0	0	0	0	0	0
648	6	59	0	70	170	24.2	1	1	0	1	1	0	0	0	1	0	0	0
649	12	56	0	85	175	27.8	5	0	0	0	0	0	0	0	0	0	0	0
651	2	29	0	90	185	26.3	3	1	0	0	0	0	0	0	0	0	0	0
652	5	41	1	60	170	20.8	3	0	0	0	0	0	0	0	0	0	0	0
653	4	56	0	85	172	28.7	2	1	0	1	1	0	0	0	1	0	0	0
654	11	59	1	50	165	18.4	2	1	0	1	0	1	0	0	1	0	0	0
655	11	59	1	95	170	32.9	4	0	0	0	0	0	0	0	0	0	0	0
656	2	17	0	72	185	21	2	0	0	0	0	0	0	0	0	0	0	0
657	10	52	0	85	180	26.2	6	1	0	1	0	0	0	0	1	0	0	0
658	9	58	0	90	180	27.8	4	0	2	0	0	0	0	0	0	0	0	0
659	12	60	0	68	168	24.1	1	0	0	0	0	0	0	0	0	0	0	0
660	5	53	1	68	165	25	9	1	0	0	0	0	1	0	0	0	0	0
661	4	25	0	85	180	26.2	3	0	0	0	0	0	0	0	0	0	0	0
662	11	57	0	87	178	27.5	5	0	0	0	0	0	0	0	0	0	0	0
663	5	59	0	75	180	23.1	3	0	0	0	0	0	0	0	0	0	0	0
665	5	57	0	75	180	23.1	5	0	0	0	0	0	0	0	0	0	0	0
666	3	32	0	75	180	23.1	3	0	0	0	0	0	0	0	0	0	0	0
667	10	52	0	100	190	27.7	2	0	0	0	0	0	0	0	0	0	0	0
668	2	14	1	49	162	18.7	3	0	0	0	0	0	0	0	0	0	0	0
669	2	34	0	68	178	21.5	3	0	0	0	0	0	0	0	0	0	0	0
670	11	59	0	90	185	26.3	5	0	0	0	0	0	0	0	0	0	0	0
671	11	54	0	90	185	26.3	5	0	0	0	0	0	0	0	0	0	0	0
672	5	64	1	80	175	26.1	1	1	0	1	0	1	0	0	0	0	0	0
673	10	55	0	86	184	25.4	5	1	0	1	1	1	0	0	1	0	0	1
674	11	64	1	70	168	24.8	1	0	0	0	0	0	0	0	0	0	0	1
675	2	36	1	60	170	20.8	3	0	0	0	0	0	0	0	0	0	0	0
676	2	20	1	50	158	20	3	1	0	1	0	0	0	0	1	0	0	0
677	2	26	1	64	160	25	5	0	0	0	0	0	0	0	0	0	0	0
678	11	59	0	75	175	24.5	5	0	0	0	0	0	0	0	0	0	0	0
679	12	69	1	65	163	24.5	4	1	0	1	1	0	0	1	0	0	0	0
680	10	58	0	675	180	20.8	6	1	0	0	0	0	0	0	0	0	0	0
681	11	49	0	85	185	24.8	3	0	0	0	0	0	0	0	0	0	0	0
682	6	56	1	85	175	27.8	2	1	0	1	0	0	0	0	0	1	0	0
683	#NULL!	69	1	60	155	25	4	1	1	1	0	1	0	0	0	0	1	1
684	10	51	1	73	170	25.3	2	1	0	1	0	0	0	0	1	0	0	0
685	10	62	0	60	175	19.6	5	0	0	0	0	0	0	0	0	0	0	0
686	10	70	1	65	165	23.9	8	1	0	1	1	0	0	0	0	0	0	0
687	10	65	0	88	175	28.7	5	1	0	1	1	1	0	0	1	0	0	1
688	2	32	1	90	172	30.4	6	1	0	1	0	0	0	0	1	0	0	0
689	4	67	1	83	170	28.7	2	1	0	1	1	0	1	0	1	0	0	0
690	10	63	0	75	180	23.1	8	1	0	1	1	0	0	1	1	0	0	0
691	5	54	0	75	176	24.2	3	0	0	0	0	0	0	0	0	0	0	0
692	11	62	1	80	164	29.7	7	1	0	1	1	0	0	0	0	1	0	1
693	2	50	0	58	168	20.5	3	0	0	0	0	0	0	0	0	0	0	0
694	2	51	1	70	180	21.6	6	1	0	0	0	0	0	0	0	0	0	0
695	1	28	1	68	164	25.3	3	1	0	0	0	0	0	0	0	0	0	0
696	12	61	0	75	165	27.5	5	1	0	0	0	0	0	0	0	0	0	0
697	9	70	1	75	170	26	1	1	0	1	1	0	0	0	0	0	0	0
698	12	60	0	80	180	24.7	4	0	0	0	0	0	0	0	0	0	0	1
699	10	49	0	72	175	23.5	3	1	0	0	0	0	0	0	0	0	0	1
700	10	64	0	80	187	22.9	2	1	0	0	0	0	1	0	0	0	0	1
701	2	54	0	70	186	20.2	3	0	0	0	0	0	0	0	0	0	0	0
702	5	53	0	70	186	20.2	2	0	0	0	0	0	0	0	0	0	0	0
703	10	48	0	80	180	24.7	5	1	0	0	0	0	1	0	0	0	0	0
704	2	65	1	65	170	22.5	2	0	0	0	0	0	0	0	0	0	0	0
705	99	60	0	100	196	26	9	0	0	0	0	0	0	0	0	0	0	0
706	99	50	1	90	158	36.1	5	0	0	0	0	0	0	0	0	0	0	1
707	99	56	0	60	180	18.5	1	1	0	1	0	0	0	0	1	0	0	0
708	99	28	1	53	170	18.3	6	1	0	1	0	0	0	0	1	0	0	0
709	99	63	1	881	180	27.2	2	0	0	0	0	0	0	0	0	0	0	0
710	4	62	0	90	184	26.5832	3	0	0	0	0	0	0	0	0	0	0	0
711	0	11	0	35	151	15.3502	3	0	0	0	0	0	0	0	0	0	0	0
712	6	63	1	65	179	20.2865	5	0	0	0	0	0	0	0	0	0	0	0
713	12	46	0	75	170	25.9516	1	0	0	0	0	0	0	0	0	0	0	1
714	11	66	1	60	160	23.4375	5	1	0	0	0	0	0	0	0	0	0	0
715	11	68	1	85	172	28.7317	7	1	1	1	0	0	0	0	0	1	1	1
716	4	63	1	80	175	26.1224	8	0	0	0	0	0	0	0	0	0	0	0
717	5	68	1	75	165	27.5482	2	0	0	0	0	0	0	0	0	0	0	0
718	2	51	1	90	170	31.1419	2	1	0	1	1	0	0	0	0	0	0	0
719	#NULL!	68	1	78	175	25.4694	5	0	0	0	0	0	0	0	0	0	0	1
720	2	69	1	75	170	25.9516	6	0	0	0	0	0	0	0	0	0	0	0
721	4	67	1	72	172	24.3375	7	1	0	1	1	0	0	0	0	0	0	0
722	12	65	1	60	165	22.0386	1	1	0	0	0	0	0	0	0	0	0	0
